# Supplementary material for: Herpes Simplex Virus Infection Alters the Immunological Properties of Adipose-Tissue-Derived Mesenchymal-Stem Cells
Source: Int J Mol Sci. 2023 Jul 26;24(15):11989. doi: 10.3390/ijms241511989 (PMC10418794; doi:10.3390/ijms241511989)
Supplement: Supplementary file 1 [file ijms-24-11989-s001.zip]

Archive with 1 entries (1 files):
- ijms-2378729-supplementary.pdf
